# Supplementary material for: Unified feature association networks through integration of transcriptomic and proteomic data
Source: PLoS Comput Biol. 2019 Sep 17;15(9):e1007241. doi: 10.1371/journal.pcbi.1007241 (PMC6748406; doi:10.1371/journal.pcbi.1007241)
Supplement: S1 Table — (XLSX) [file pcbi.1007241.s008.xlsx]

## Sheet: Sheet1
Table S1. Functional enrichment of transcripts showing differential expression in Dengue virus infected cells vs. mock infected cells at 24 hours post-infection
Pathway	Count	%	p-value
Systemic lupus erythematosus	18	5.2	4.9e-10
Alcoholism	18	5.2	3.6e-08
Phagosome	10	2.9	0.0023
Viral carcinogenesis	11	3.2	0.0059
Protein digestion and absorption	6	1.7	0.027
Pancreatic secretion	6	1.7	0.033
Protein export	3	0.9	0.071
GABAergic synapse	5	1.5	0.08
Staphylococcus aureus infection	4	1.2	0.085
ECM-receptor interaction	5	1.5	0.086
Morphine addiction	5	1.5	0.097
