# Supplementary material for: Unified feature association networks through integration of transcriptomic and proteomic data
Source: PLoS Comput Biol. 2019 Sep 17;15(9):e1007241. doi: 10.1371/journal.pcbi.1007241 (PMC6748406; doi:10.1371/journal.pcbi.1007241)
Supplement: S2 Table — (XLSX) [file pcbi.1007241.s009.xlsx]

## Sheet: Sheet1
Table S2. Functional enrichment of transcripts showing differential expression in antibody-mediated Dengue virus infected cells vs. mock infected cells at 24 hours post-infection
Pathway	Count	%	p-value
Toll-like receptor signaling pathway	4	2.2	0.09
Cytokine-cytokine receptor interaction	6	3.3	0.096
Pathways in cancer	8	4.4	0.097
