# Supplementary material for: Unified feature association networks through integration of transcriptomic and proteomic data
Source: PLoS Comput Biol. 2019 Sep 17;15(9):e1007241. doi: 10.1371/journal.pcbi.1007241 (PMC6748406; doi:10.1371/journal.pcbi.1007241)
Supplement: S3 Table — (XLSX) [file pcbi.1007241.s010.xlsx]

## Sheet: Sheet1
Table S3. Functional enrichment of proteins showing differential abundance in antibody-mediated Dengue virus infected cells vs. mock infected cells at 24 hours post-infection
Pathway	Count	%	p-value
Pathogenic Escherichia coli infection	14	4.1	1.5e-09
Phagosome	20	5.8	6.3e-08
Carbon metabolism	16	4.7	8.9e-07
Gap junction	13	3.8	8.6e-06
Spliceosome	15	4.4	3.2e-05
Protein processing in endoplasmic reticulum	17	5	3.3e-05
Biosynthesis of antibiotics	19	5.6	4.5e-05
Regulation of actin cytoskeleton	18	5.3	0.00014
Antigen processing and presentation	10	2.9	0.00035
RNA transport	15	4.4	0.0005
Glycolysis / Gluconeogenesis	9	2.6	0.00071
Biosynthesis of amino acids	9	2.6	0.0011
Propanoate metabolism	6	1.8	0.0012
Leukocyte transendothelial migration	11	3.2	0.0019
Glucagon signaling pathway	10	2.9	0.0024
Viral carcinogenesis	14	4.1	0.0071
Epstein-Barr virus infection	10	2.9	0.0095
Tight junction	8	2.3	0.014
Glutathione metabolism	6	1.8	0.016
Adherens junction	7	2	0.018
Focal adhesion	13	3.8	0.018
Legionellosis	6	1.8	0.02
Sphingolipid signaling pathway	9	2.6	0.025
Pyrimidine metabolism	8	2.3	0.029
Pyruvate metabolism	5	1.5	0.029
Long-term depression	6	1.8	0.031
Chagas disease (American trypanosomiasis)	8	2.3	0.033
Proteoglycans in cancer	12	3.5	0.033
Type I diabetes mellitus	5	1.5	0.034
HTLV-I infection	14	4.1	0.036
Shigellosis	6	1.8	0.039
Central carbon metabolism in cancer	6	1.8	0.039
Glioma	6	1.8	0.041
mRNA surveillance pathway	7	2	0.051
Parkinson's disease	9	2.6	0.057
Neurotrophin signaling pathway	8	2.3	0.063
HIF-1 signaling pathway	7	2	0.063
Gastric acid secretion	6	1.8	0.063
Estrogen signaling pathway	7	2	0.07
Graft-versus-host disease	4	1.2	0.071
RNA degradation	6	1.8	0.075
Tuberculosis	10	2.9	0.076
Bacterial invasion of epithelial cells	6	1.8	0.079
Platelet activation	8	2.3	0.087
Amoebiasis	7	2	0.091
Allograft rejection	4	1.2	0.094
Cysteine and methionine metabolism	4	1.2	0.1
