# Supplementary material for: Unified feature association networks through integration of transcriptomic and proteomic data
Source: PLoS Comput Biol. 2019 Sep 17;15(9):e1007241. doi: 10.1371/journal.pcbi.1007241 (PMC6748406; doi:10.1371/journal.pcbi.1007241)
Supplement: S4 Table — (XLSX) [file pcbi.1007241.s011.xlsx]

## Sheet: Sheet1
Table S4. Edge cutoffs, network sizes and number of cross type edges for all networks
Edge Cutoff1
Method	Network A	Network B	Network C	Network D	Network E	Network F	Network G
ARACNE					0.211824	0.716213	0.912868
CLR	5.5713	6.58395	7.65507	8.7743	10.0366	11.9823	13.7348
CLR_O_RS	3.82339	4.37087	4.89255	5.42145	5.96942	6.85955	7.68778
GENIE3	0.00428592	0.00570732	0.00711782	0.00844394	0.00969404	0.0112784	0.0124217
MIM	0.462256	0.557422	0.654296	0.75009	0.846087	0.97424	1.07158
MINET	0.0166385	0.0190629	0.0216769	0.0250277	0.0309261	0.064536	0.112854
MRNET	0.114935	0.131682	0.149739	0.172885	0.21363	0.445799	0.779565
MRNETB	0.323605	0.408234	0.495947	0.584779	0.675903	0.800364	0.897429
Pearson	0.811253	0.849667	0.879732	0.903339	0.922806	0.943698	0.957421
Pearson_Transcriptomic_Data_2.6x2	0.811253	0.849667	0.879732	0.903339	0.922806	0.943698	0.957421
Spearman	0.776708	0.819776	0.854283	0.881425	0.903262	0.926018	0.93953
CLR_O_RS_Reps_AV3	2.89276	3.15097	3.42407	3.72281	4.02521	4.42974	4.73936
GENIE3_Reps_AV	0.00273105	0.00339216	0.00409195	0.0048211	0.00557219	0.00656885	0.00734474
MINET_Reps_AV	0.0209324	0.0237225	0.0269759	0.0319439	0.0400961	0.0953428	0.15208
Pearson_Reps_AV	0.868392	0.899789	0.923083	0.940539	0.954181	0.967736	0.975607
GENIE3_Abundance_Reduced_Dataset4	0.00315225	0.00412453	0.00517104	0.00623474	0.00732099	0.00872333	0.00978724
CLR_Abundance_Reduced_Dataset	0.0192187	0.0215538	0.0240304	0.0274974	0.0333848	0.0595821	0.127665
MINET_Abundance_Reduced_Dataset	4.60658	5.44409	6.33002	7.2831	8.32627	9.99187	11.4407
GENIE3_Fold_Change_Reduced_Dataset5	0.00333828	0.00434192	0.00538228	0.00643908	0.00745927	0.00883609	0.00981048
CLR_Fold_Change_Reduced_Dataset	0.0192861	0.0216932	0.024269	0.0279847	0.0343998	0.0553115	0.158594
MINET_Fold_Change_Reduced_Dataset	4.73536	5.55277	6.37857	7.24043	8.14172	9.47559	10.6977
Number of Edges6
Method	Network A	Network B	Network C	Network D	Network E	Network F	Network G
ARACNE					12498	4999	2497
CLR	199998	99999	49999	24998	12499	4998	2499
CLR_O_RS	199999	99998	49999	24999	12499	4999	2498
GENIE3	199998	99999	49998	24998	12499	4999	2499
MIM	200005	99998	49993	24997	12501	4999	2499
MINET	199998	99999	49999	24999	12498	4998	2499
MRNET	199999	99999	49999	24999	12498	4998	2499
MRNETB	199998	99998	49999	24998	12499	4998	2498
Pearson	199998	99999	49999	24999	12498	4998	2498
Pearson_Transcriptomic_Data_2.6x	199998	99999	49999	24999	12498	4998	2498
Spearman	200005	99999	50000	25000	12500	4998	2498
CLR_O_RS_Reps_AV	199999	99998	49999	24999	12499	4998	2499
GENIE3_Reps_AV	199999	99999	49999	24998	12499	4999	2498
MINET_Reps_AV	199998	99999	49998	24999	12499	4998	2491
Pearson_Reps_AV	200000	99999	49999	24998	12498	4999	2499
GENIE3_Abundance_Reduced_Dataset	199999	99998	49999	24999	12499	4998	2499
CLR_Abundance_Reduced_Dataset	199999	99999	49999	24998	12499	4999	2498
MINET_Abundance_Reduced_Dataset	199998	99999	49998	24999	12499	4998	2491
GENIE3_Fold_Change_Reduced_Dataset	200000	99999	49999	24998	12498	4999	2499
CLR_Fold_Change_Reduced_Dataset	199998	99999	49998	24999	12499	4998	2491
MINET_Fold_Change_Reduced_Dataset	200000	99999	49999	24998	12498	4999	2499
CrossType Edges7
Method	Network A	Network B	Network C	Network D	Network E	Network F	Network G
ARACNE					63	0	0
CLR	952	278	86	26	6	2	0
CLR_O_RS	201	56	26	8	4	0	0
GENIE3	7121	3261	1789	930	507	252	137
MIM	41	0	0	0	0	0	0
MINET	1024	265	93	40	14	0	0
MRNET	1024	265	93	40	14	0	0
MRNETB	69	2	0	0	0	0	0
Pearson	18	12	8	6	4	1	0
Pearson_Transcriptomic_Data_2.6x	18	12	8	6	4	1	0
Spearman	41	0	0	0	0	0	0
CLR_O_RS_Reps_AV	47896	12418	1885	206	56	13	4
GENIE3_Reps_AV	23898	11961	6006	3054	1541	641	325
MINET_Reps_AV	12747	5309	2376	1061	446	66	6
Pearson_Reps_AV	609	284	151	72	27	10	2
GENIE3_Abundance_Reduced_Dataset	5663	2365	1024	402	181	49	17
CLR_Abundance_Reduced_Dataset	2382	879	435	199	76	18	0
MINET_Abundance_Reduced_Dataset	3422	1364	522	203	70	18	9
GENIE3_Fold_Change_Reduced_Dataset	1205	422	168	50	21	10	5
CLR_Fold_Change_Reduced_Dataset	246	152	99	60	34	6	0
MINET_Fold_Change_Reduced_Dataset	1104	441	178	75	36	10	4
1 The edge weight cutoff used to define an edge, edge weights equal to or higher than this value are considered edges
2 Pearson network analysis of transcriptomic and proteomic data after transcriptomic data had been altered to match the scale and distribution of proteomic data
3 CLR_O_RS, GENIE3, MINET or Pearson networks using averaged replicates
4 CLR, GENIE3 or MINET networks using the abundance values from a reduced dataset of only infection conditions (not mock infected controls) and a reduced protein set of only those proteins with non-zero abundance values across all conditions.
5 CLR, GENIE3 or MINET networks using the fold change values from a reduced dataset of only infection conditions (not mock infected controls) and a reduced protein set of only those proteins with non-zero abundance values across all conditions.
6 The total number of edges in each network
7 The total number of cross-type edges in each network
