# Supplementary material for: Unified feature association networks through integration of transcriptomic and proteomic data
Source: PLoS Comput Biol. 2019 Sep 17;15(9):e1007241. doi: 10.1371/journal.pcbi.1007241 (PMC6748406; doi:10.1371/journal.pcbi.1007241)
Supplement: S5 Table — (XLSX) [file pcbi.1007241.s012.xlsx]

## Sheet: Sheet1
Table S5. KEGG functions showing differential centrality in an antibody-mediated network versus a receptor-mediated network using both transcriptomic and proteomic data.
Pathway	BTW Ratio (AB/DCS)1	BTW p-value2	BTW Adjusted p-value3
KINASE_ACTIVITY	2.02544	0.00220019	0.149413
CREIGHTON_ENDOCRINE_THERAPY_RESISTANCE_3	2.07981	0.000338124	0.0606189
RUTELLA_RESPONSE_TO_CSF2RB_AND_IL4_DN	2.20197	0.00191032	0.144941
TRANSFERASE_ACTIVITY_TRANSFERRING_PHOSPHORUS_CONTAINING_GROUPS	2.26458	0.000885645	0.101781
DEBIASI_APOPTOSIS_BY_REOVIRUS_INFECTION_UP	2.31931	0.00121664	0.111285
WALLACE_PROSTATE_CANCER_RACE_UP	2.72179	7.25e-05	0.0324945
KEGG_CYTOKINE_CYTOKINE_RECEPTOR_INTERACTION	2.7752	0.00178075	0.140023
PHOSPHOTRANSFERASE_ACTIVITY_ALCOHOL_GROUP_AS_ACCEPTOR	2.8495	0.00103515	0.10953
NERVOUS_SYSTEM_DEVELOPMENT	3.32819	0.0016176	0.13182
PROTEIN_KINASE_ACTIVITY	3.92259	0.000454986	0.0685081
JAATINEN_HEMATOPOIETIC_STEM_CELL_DN	4.5008	0.000236422	0.0518441
ELVIDGE_HYPOXIA_BY_DMOG_UP	4.61563	0.00137968	0.118918
KEGG_OLFACTORY_TRANSDUCTION	11.0505	0.000664616	0.0851088
REACTOME_OLFACTORY_SIGNALING_PATHWAY	12.6416	0.000424088	0.0685081
MORF_RFC5	13.9354	0.00215388	0.148519
KEGG_TGF_BETA_SIGNALING_PATHWAY	14.1938	0.00105082	0.10953
OUILLETTE_CLL_13Q14_DELETION_UP	14.3447	0.00212884	0.148519
ELVIDGE_HIF1A_AND_HIF2A_TARGETS_DN	23.9608	0.000451178	0.0685081
MORF_LTK	371.898	9.97e-05	0.0343735
1 Ratio of average betweenness values for genes in the pathway (Antibody-mediated/Receptor-mediated)
2 p-value using Wilxocon rank sum test
3 p-value adjusted for multiple hypothesis testing using Benjamini & Hochberg correction
