# Supplementary material for: Unified feature association networks through integration of transcriptomic and proteomic data
Source: PLoS Comput Biol. 2019 Sep 17;15(9):e1007241. doi: 10.1371/journal.pcbi.1007241 (PMC6748406; doi:10.1371/journal.pcbi.1007241)
Supplement: S6 Table — (XLSX) [file pcbi.1007241.s013.xlsx]

## Sheet: Sheet1
Table S6. KEGG functions showing differential centrality in an antibody-mediated network versus a receptor-mediated network using transcriptomic data only.
Pathway	BTW Ratio (AB/DCS)1	BTW p-value2	BTW Adjusted p-value3
ORGANELLE_LUMEN	2.10742	0.00320967	0.143655
MEMBRANE_ENCLOSED_LUMEN	2.10742	0.00320967	0.143655
NUCLEAR_LUMEN	2.14956	0.00369848	0.149788
REGULATION_OF_APOPTOSIS	2.17071	0.00331176	0.143655
REGULATION_OF_PROGRAMMED_CELL_DEATH	2.17071	0.00331176	0.143655
BLALOCK_ALZHEIMERS_DISEASE_INCIPIENT_UP	2.25816	0.000989422	0.106243
MCBRYAN_PUBERTAL_BREAST_4_5WK_UP	2.26136	0.00151523	0.111604
SWEET_LUNG_CANCER_KRAS_UP	2.26376	0.00295464	0.143655
CHARAFE_BREAST_CANCER_LUMINAL_VS_MESENCHYMAL_DN	2.28246	0.000912697	0.106243
DEBIASI_APOPTOSIS_BY_REOVIRUS_INFECTION_UP	2.78143	0.00107119	0.106243
POSITIVE_REGULATION_OF_METABOLIC_PROCESS	2.82191	0.00120234	0.106243
POSITIVE_REGULATION_OF_CELLULAR_METABOLIC_PROCESS	2.82191	0.00120234	0.106243
POSITIVE_REGULATION_OF_DEVELOPMENTAL_PROCESS	3.10437	0.000372507	0.0913466
XU_GH1_AUTOCRINE_TARGETS_DN	4.32147	0.000877763	0.106243
POSITIVE_REGULATION_OF_TRANSCRIPTIONDNA_DEPENDENT	4.32538	0.00336229	0.143655
POSITIVE_REGULATION_OF_RNA_METABOLIC_PROCESS	4.32538	0.00336229	0.143655
TONKS_TARGETS_OF_RUNX1_RUNX1T1_FUSION_HSC_UP	4.49065	0.00207321	0.119049
SHEDDEN_LUNG_CANCER_GOOD_SURVIVAL_A12	5.83987	0.00140279	0.111604
KEGG_TGF_BETA_SIGNALING_PATHWAY	8.4549	0.0018496	0.119049
LE_EGR2_TARGETS_DN	9.90339	0.000375912	0.0913466
RNA_PROCESSING	9.94499	0.00136254	0.111604
GNF2_TAL1	1301.61	0.0022063	0.12432
NGUYEN_NOTCH1_TARGETS_DN	38150.6	0.00157876	0.111604
GNF2_ANK1	64977.3	0.00353347	0.147722
GNF2_SPTB	64977.3	0.00353347	0.147722
ROVERSI_GLIOMA_COPY_NUMBER_UP	76562.8	0.00156968	0.111604
CHIANG_LIVER_CANCER_SUBCLASS_POLYSOMY7_UP	121961	0.00314155	0.143655
1 Ratio of average betweenness values for genes in the pathway (Antibody-mediated/Receptor-mediated)
2 p-value using Wilxocon rank sum test
3 p-value adjusted for multiple hypothesis testing using Benjamini & Hochberg correction
